# Supplementary material for: Alterations in gut–kidney axis indicators and TMAO-related biomarkers in elderly patients with hypertensive nephropathy
Source: Front Med (Lausanne). 2025 Sep 4;12:1671036. doi: 10.3389/fmed.2025.1671036 (PMC12443714; doi:10.3389/fmed.2025.1671036)
Supplement: Supplementary file 1 [file Table_1.xlsx]

## Sheet: Baseline_Characteristics_and_Bi
group	code	sex	age	heart rate-bpm	SBP R-mmHg	DBP R-mmHg	height-m	weight-kg	BMI-kg-m^2	smoking-status	age-quit-smoking	cigarettes-per-day	alcohol-frequency	daily-alcohol-intake-mL	quit-alcohol	ALT-U/L	AST-U/L	TBIL-umol/L	UREA-mmol/L	CREA-umol/L	eGFR-min*1.73m^2	UA-umol/L	GLU-mmol/L	TG-mmol/L	TC-mmol/L	HDL-C-mmol/L	LDL-C-mmol/L	TMAO-pg/mL	Urinary TMAO-pg/mL	FMO3-ng/mL	TNF-α-pg/mL	IL-6-pg/mL	NF-κB-pg/mL	KIM-1-pg/mL	NGAL-pg/mL	IL-18-pg/mL	PERK-pg/mL	CaMK Ⅱ-pg/mL	ANG-Ⅱ-pg/mL
Eldgrp	A01	2	80	76	180	102	1.485	42.3	19.1817	1			1			13.7	21.1	15.6	6.64	66.1	101.059	268.48	5.5	1.55	4.15	1.12	2.62	295.372	215.663	0.339525	5.98733	1.2652	28.7594	90.021	133.91	48.1784	122.675	274.263	58.0303
Eldgrp	A02	2	68	59	132	89	1.615	70.1	26.8765	1			1			28.3	31.2	10.5	5.47	53.2	129.833	293.79	6.1	0.9	5.88	1.6	3.52	224.044	263.13	0.426309	3.20677	0.908863	52.6647	62.5807	68.3476	36.4212	149.587	458.195	101.728
Eldgrp	A03	2	68	71	181	92	1.49	64	28.8275	1			1			17.9	15.5	12	8.39	44.7	159.685	322.4	8.4	1.26	5.35	1.47	3.43	220.027	207.04	0.2164	5.15765	1.57109	38.4191	62.5807	37.6465	68.1066	148.643	401.394	75.0876
Eldgrp	A04	2	66	78	137	77	1.535	54.6	23.1727	1			1			14.1	16.1	7.7	4.55	42	167.193	304.21	4.8	4.77	5.77	1.67	3.66	141.983	247.474	0.397336	9.03877	1.05577	58.902	17.8577	111.803	50.147	45.3825	413.176	113.828
Eldgrp	A05	2	75	74	159	73	1.56	52.4	21.5319	1			2	50	0	13.1	29.6	12.3	4.83	55.8	123.624	276.51	5.6	1.24	4.75	1.21	3.28	513.009	161.868	0.580093	2.41481	1.2652	52.3334	43.3541	187.45	84.4558	72.7009	491.905	101.092
Eldgrp	A06	2	66	81	131	79	1.61	53.4	20.6011	1			1			15.6	18.2	12.1	5.23	58.4	116.586	250.58	6.8	1.96	6.44	1.41	4.66	139.166	374.207	0.676143	0.740471	0.622885	21.9641	30.6993	152.875	458.65	259.106	302.537	44.7925
Eldgrp	A07	2	68	68	163	94	1.535	64.5	27.3743	1			1			21	25.7	11.1	9.09	56.3	121.985	416.07	5.1	0.49	3.77	1.56	1.88	104.739	385.15	0.451177	3.04723	0.879772	0.569679	36.6213	25.9989	62.0748	104.756	303.4	39.1247
Eldgrp	A08	2	67	70	116	66	1.62	54.9	20.9191	1			1			23.4	24.9	15.2	3.62	58.8	156.839	288.3	4.8	1.04	5.17	1.7	2.86	169.808	348.95	0.810251	3.68845	0.594948	14.2779	39.1499	56.0336	173.988	286.272	316.38	34.7179
Eldgrp	A09	1	66	65	157	97	1.545	57.1	23.921	1			1			10.3	17.3	19.3	3.41	65.2	139.211	302.85	4.5	0.85	4.12	1.57	2.18	132.093	201.684	0.384932	2.88825	1.50933	63.4371	61.7475	135.729	32.7936	254.866	318.117	46.6824
Eldgrp	A10	1	66	61	160	88	1.535	52.2	22.1541	1			2	25	0	14.7	27.3	12.7	4.72	66.7	96.7648	246.01	4.9	1.57	3.65	1.15	2.12	168.43	120.804	0.525949	10.4229	3.46352	44.6163	70.9052	17.1882	45.7634	54.6127	154.052	86.4876
Eldgrp	A11	2	73	81	111	58	1.33	48.7	27.5312	1			1			36.2	17.4	6.6	7.41	39.2	182.045	283.29	17	1.98	3.49	1.04	2.16	241.374	60.5198	0.521789	0.740471	0.879772	33.4749	45.8713	47.549	67.2458	231.999	286.213	66.2371
Eldgrp	A12	2	66	141	139	88	1.475	71.1	32.6803	1			1			16.6	22.5	18	5.95	57	120.625	279.66	7.9	2.14	5.1	1.63	3.15	331.822	399.85	0.413887	2.72983	1.05577	20.0043	65.0795	120.157	51.674	242.157	349.623	39.1247
Eldgrp	A13	2	67	74	109	74	1.51	55.2	24.2095	1			1			23.6	24.3	9.8	5.88	67.3	99.2803	364.69	4.7	1.17	5.23	1.19	3.15	486.128	326.435	0.294247	4.50054	0.735904	24.6502	66.7447	36.517	35.7445	62.1309	532.904	51.0936
Eldgrp	A14	1	61	66	118	80	1.615	60.6	23.2342	1			1			15.4	15.6	11.8	4.82	60.6	153.917	296.03	12.3	4.11	4.79	1.36	3.12	236.054	228.724	0.327163	2.72983	1.75801	49.3369	70.0733	91.937	42.2298	69.5447	195.639	95.3719
Eldgrp	A15	1	69	83	147	95	1.64	45.3	16.8427	1			1			9.4	17	9.4	4.77	70.1	126.893	224.4	4.4	0.86	3.61	1.63	1.91	451.551	347.757	0.609292	4.82832	0.511969	32.3984	63.4138	164.479	22.7439	44.9092	392.376	64.3423
Eldgrp	A16	2	78	95	157	83	1.49	59.2	26.6655	1			1			6.5	32.1	15.3	6.44	56.7	117.316	326.4	5.4	1.75	5.17	1.45	3.46	126.4	162.894	0.306582	8.52388	1.7894	73.0166	63.4138	165.368	22.9842	272.41	584.585	35.3474
Eldgrp	A17	2	72	76	195	86	1.59	68.7	27.1746	1			1			26.5	20.7	13.6	4	58.6	114.787	401.8	16.5	4.22	5.45	1.46	3.46	475.886	398.62	0.471922	4.82832	2.36465	40.1568	25.5928	33.0865	23.9419	86.535	183.335	78.2518
Eldgrp	A18	2	72	82	151	70	1.52	67.5	29.2157	1			1			24	20.3	11.9	4.63	58.4	115.241	284.8	7.5	2.23	3.5	0.82	1.87	318.836	442.172	0.684509	1.48683	0.967342	47.3232	55.9092	45.3851	35.0663	100.185	405.012	91.5624
Eldgrp	A19	2	83	86	144	72	1.43	52.8	25.8203	1			1			8.9	17.8	9.5	6.83	64.95	99.0368	391.06	4.84	0.85	6.07	1.54	4.11	304.511	248.586	0.451177	4.82832	1.97902	38.4191	14.3788	98.625	62.7219	172.11	313.778	75.0876
Eldgrp	A20	1	70	71	148	86	1.56	58	23.833	1			4	50	0	12.7	27.3	13.8	4.74	61.6	146.876	317.6	5.8	0.64	5.08	1.1	2.41	437.453	334.692	0.368406	3.68845	1.69544	18.8095	23.8827	33.0865	41.5642	194.2	460.983	41.6434
Eldgrp	A21	2	62	70	149	92	1.535	63.8	27.0772	1			1			17.4	22.7	11.2	8.25	57.8	120.217	294.9	6.3	1.52	5.43	0.97	3.42	422.06	329.969	0.480226	2.41481	0.908863	62.4692	13.5038	132.999	59.2676	199.899	237.121	32.2001
Eldgrp	A22	2	71	58	174	71	1.47	57.3	26.5167	1			1			16	17.1	12.1	5.82	65.3	101.595	518.9	5.5	3.74	4.45	2.28	1.87	234.723	83.8304	1.6571	1.94729	0.996727	13.4228	9.97663	101.47	213.419	197.369	277.671	40.384
Eldgrp	A23	2	74	76	164	107	1.455	52.1	24.61	1			1			20.5	25.2	9.4	5.57	55.6	121.287	274	5.6	1.54	4.14	1.3	2.03	343.485	458.614	0.864872	1.94729	0.430353	17.1913	17.8577	104.303	58.6189	194.84	231.269	32.2001
Eldgrp	A24	2	61	83	159	102	1.51	52.2	22.8937	1			1			19.7	15.9	9.8	4.77	64.7	105.896	246.5	10.7	1.8	4.32	1.37	2.63	213.316	444.692	0.249116	8.18194	1.32578	51.6699	17.8577	163.59	86.827	101.847	200.578	99.8201
HTNGrp	B01	2	72	65	136	76	1.465	57.4	26.7446	1			1			13.9	18.4	8.5	5.64	52.2	130.45	342.41	6	2.02	3.42	1.69	1.34	286.212	162.894	0.584262	4.01196	1.50933	27.6507	60.914	126.599	48.3975	330.533	258.993	56.1378
HTNGrp	B02	1	84	63	102	58	1.495	36.3	16.2414	1			1			17.6	34.9	6.6	4.4	64.7	101.01	185.53	5.3	2.16	5.11	1.74	3.2	91.4575	191.052	0.318927	8.69525	2.10665	26.9069	80.0504	77.3312	41.3421	362.957	449.852	54.8764
HTNGrp	B03	2	74	63	172	94	1.41	51	25.6526	1			1			23.8	28.1	10.3	3.91	77.74	110.72	290.07	4.78	1.23	5.11	1.37	3.2	414.358	88.444	0.890106	27.0537	1.35618	25.7834	75.0632	78.3182	40.6749	232.845	409.543	52.9848
HTNGrp	B04	2	77	69	170	80	1.47	57.1	26.4242	1			1			10.7	12.7	11.7	5.76	77.41	113.5	346.96	5.4	1.09	4.75	1.14	3.14	374.483	16.8632	0.906938	9.38331	1.44785	35.255	70.0733	91.937	42.4515	204.96	486.248	69.3965
HTNGrp	B05	2	65	65	129	78	1.475	58.5	26.8888	1			1			15.9	17.8	9.9	4.54	69.1	91.12	303	4.3	1.24	4.32	1.67	2.63	452.833	2.96259	0.843855	1.1846	22.5716	69.5237	22.1681	161.809	74.5583	38.3099	120.285	33.459
HTNGrp	B06	2	68	70	193	90	1.415	52.2	26.071	1			1			15.1	25.9	7	4.08	62.65	102.26	223.73	4.18	0.81	4.51	1.47	2.65	136.342	162.894	0.613466	0.887078	1.47855	20.3993	65.9122	47.549	29.8082	236.78	459.124	44.1626
HTNGrp	B07	2	60	70	157	92	1.535	73.2	31.0666	1			1			22.9	23.3	12.1	3.87	61.34	104.79	248.28	5.77	0.86	7.52	1.79	4.9	148.995	65.792	0.471922	4.82832	29.2669	40.1568	25.5928	33.0865	23.9419	86.535	361.116	78.2518
HTNGrp	B08	2	60	71	132	80	1.52	55.7	24.1084	1			1			8.5	13	7.9	2.09	54.45	120.23	225.54	4.95	1.26	4.7	0.98	3.27	286.212	83.8304	0.621815	5.32288	1.32578	49.0022	14.3788	160.918	62.9376	271.348	176.798	94.7367
HTNGrp	B09	2	85	70	112	71	1.57	60.2	24.4229	1			1			36.5	22.5	10	6.24	64	139.74	592.96	6.9	0.99	2.73	1.05	1.27	451.551	72.0268	0.451177	3.68845	0.967342	17.1913	58.4126	37.6465	29.577	33.2455	307.718	39.1247
HTNGrp	B10	2	89	80	160	98	1.455	45.7	21.5869	1			1			15.1	20.8	15.1	4.3	60.9	113.94	213.8	7.7	0.96	3.76	1.4	2.19	286.212	8.53752	2.99617	23.2772	1.32578	71.114	62.5807	78.3182	132.326	431.416	176.798	138.127
HTNGrp	B11	1	80	85	162	83	1.61	84.7	32.6762	1			1			22.4	23.2	10	5.7	65.3	105.13	461.7	5.8	2.69	6.35	2.04	3.78	282.28	57.9096	2.34174	6.32159	2.10665	56.6159	76.7259	104.303	46.6428	265.892	336.438	109.366
HTNGrp	B12	1	72	63	174	95	1.63	85.6	32.218	1			1			21.7	26.6	18.8	6.94	63.9	100.43	386.52	5.6	0.99	3.76	1.33	2.19	202.534	63.1474	0.253212	3.04723	1.20495	224.664	70.9052	112.736	50.5836	217.626	209.66	149.042
HTNGrp	B13	1	66	59	138	84	1.64	66.8	24.8364	1			1			12.8	23.1	8.8	5.07	70.8	88.39	276.47	5.3	1.48	5.77	2.03	3.66	331.822	40.9919	0.380799	2.10241	2.4297	32.3984	36.6213	87.1131	34.8399	96.0312	327.694	64.3423
HTNGrp	B14	2	61	64	157	67	1.49	58.1	26.17	1			1			29.8	18.9	16.8	3.94	71.8	124.55	484.74	4.7	2.03	5.28	1.56	3.48	91.4575	37.7193	0.380799	6.65714	2.10665	51.3376	91.6826	65.3086	27.2499	88.6695	449.852	99.1843
HTNGrp	B15	2	60	57	170	99	1.475	64.1	29.4628	1			1			13.8	14.1	17	4.56	68.8	125.83	346.96	6	0.87	3.91	0.9	2.81	348.661	113.043	0.625991	11.1206	5.87334	36.3152	77.5571	140.265	42.4515	247.155	427.769	71.2929
HTNGrp	B16	2	74	58	132	70	1.585	69.4	27.6249	1			1			11.3	36.2	10	4.14	53.1	133.02	360.14	12.6	2.12	4.93	1.42	3.14	479.727	122.758	0.187858	8.52388	2.36465	66.9697	79.2194	115.527	65.0927	172.11	230.434	129.799
HTNGrp	B17	2	77	67	157	98	1.385	41.5	21.6346	1			1			34.7	22.5	7.2	6.27	54.9	128.43	271.02	6.5	2.62	4.93	1.43	2.93	414.358	93.0967	0.232746	4.17439	1.35618	31.3152	62.5807	79.3032	41.3421	369.792	409.543	62.4481
HTNGrp	B18	1	75	115	123	86	1.52	52	22.5069	3			1			16.4	18.8	15	5.79	59.2	113.45	358.32	6.1	1.33	3.57	1.23	2.02	151.789	61.3937	0.751516	0.595607	1.88393	40.8483	84.2052	33.0865	68.9672	269.286	289.639	79.518
HTNGrp	B19	1	68	120	132	82	1.6	65	25.3906	3			3			12.1	23.3	15.6	4.75	61.7	141.27	309.21	3.9	1.36	5.39	1.96	2.78	452.833	106.324	0.3932	1.79295	22.5716	44.276	49.2222	147.486	55.37	275.229	120.285	85.8536
HTNGrp	B20	2	88	72	123	67	1.52	41	17.7458	1			1			15.8	20.2	11.4	4.32	53.3	127.35	300.12	5.4	2.81	6	1.66	3.87	282.28	66.6773	0.764094	5.15765	2.10665	32.7579	71.737	113.667	32.5653	254.018	336.438	64.9739
HTNGrp	B21	2	87	72	127	76	1.45	42	19.9762	1			1			14.8	16.5	13	5.22	48.8	139.86	274.2	5.9	1.36	2.69	0.91	1.38	250.659	32.0935	0.705434	9.72885	2.26749	33.8323	51.732	87.1131	64.0155	219.316	510.873	66.8689
HTNGrp	B22	2	87	78	124	75	1.45	51.3	24.3995	1			1			16.8	19.9	15.3	8.33	58.7	116.97	335.13	4.6	1.31	6.94	1.4	4.82	198.476	32.8889	0.932197	4.82832	2.20298	38.4191	51.732	98.625	62.7219	172.11	295.649	75.0876
HTNGrp	B23	2	87	80	135	78	1.5	48.9	21.7333	1			1			12	19.8	16.8	5.07	64	104.9	343.22	5.5	3.76	6.47	1.63	4.23	597.576	257.517	0.559255	6.4892	1.88393	57.2704	29.0007	109.935	53.1979	328.828	348.741	110.64
HTNCKD	C01	1	71	87	140	105	1.59	69	27.2932	1			4	50	0	21.1	30.1	24.2	9.66	124.97	66.76	220.09	7.65	0.91	3.92	1.18	2.11	257.272	72.9245	0.53011	6.1543	3.22611	44.9561	99.9921	132.999	34.3865	422.845	629.501	87.1217
HTNCKD	C02	1	60	49	117	72	1.57	57.1	23.1652	1			1			20.5	39	12.1	7.13	114	52.4	319.67	5.4	1.96	3.62	1	2.26	254.629	318.223	0.932197	20.3016	2.39715	76.1749	75.0632	183.054	79.5044	236.231	401.394	148.4
HTNCKD	C04	1	74	76	146	96	1.68	67.9	24.0575	2	66	20	2	50	1	24.9	27.6	15.9	21.56	103.98	80.04	335.13	5.58	0.87	4.35	1.25	2.63	398.94	100.62	1.0376	1.79295	19.1327	84.0095	50.8957	135.729	108.77	254.018	318.986	164.502
HTNCKD	C05	1	80	77	148	80	1.515	55.5	24.1806	1			1			10.3	18.6	10.2	7.66	73.2	72.78	341.95	5	1.63	4.82	1.56	3.35	489.969	93.0967	0.991191	1.79295	2.20298	80.5722	72.5687	128.432	191.602	413.422	420.459	157.409
HTNCKD	C06	2	80	85	132	63	1.48	59.1	26.9814	1			1			37.5	32.5	19	7.39	104.9	79.23	321.95	4.7	0.61	4.5	1.97	2.63	262.553	175.308	3.1214	16.6429	1.63313	233.826	88.3593	109	663.95	136.474	278.523	492.568
HTNCKD	C07	2	72	58	138	68	1.5	57.1	25.3778	1			1			22.3	26	10.5	9.09	118.74	66.69	314.67	6.33	1.13	3.66	1.29	2.13	155.968	28.1602	0.265509	6.99393	2.62612	76.1749	57.5783	603.364	63.1532	177.997	348.741	367.228
HTNCKD	C08	1	66	65	150	105	1.565	72.7	29.6829	2	60	5	2	50	0	23.5	21.9	11.4	6	97.75	88.95	322.4	5.35	0.82	5.01	1.33	3.03	486.128	22.7865	0.663597	3.52739	0.679148	55.6321	59.2466	168.919	70.0427	348.444	535.795	107.455
HTNCKD	C09	2	77	64	169	79	1.51	61.8	27.1041	1			1			14.6	15.1	27.3	8.05	128.5	63.06	347.41	7.5	0.53	6.28	1.55	4.22	400.226	57.9096	1.13899	11.2956	4.78832	91.4632	76.7259	109.935	125.366	304.981	339.069	180.021
HTNCKD	C10	1	70	61	156	89	1.69	81	28.3604	3		5	4	150	0	14	16.5	9.7	9.5	100.37	82.68	212.36	7.18	0.97	5.8	1.69	4.16	216.003	239.718	1.13899	11.2956	1.35618	91.4632	76.7259	109.935	125.366	304.981	305.99	180.021
HTNCKD	C11	1	61	65	100	69	1.64	65.6	24.3902	1			1			52.7	12.5	27.3	12.44	137.44	56.62	298.3	5.38	1.31	3.83	1.37	1.72	486.128	152.677	0.722184	13.2351	2.69201	60.2026	44.1935	119.233	60.132	175.989	511.826	116.379
HTNCKD	C12	2	78	52	102	61	1.54	63.6	26.8173	1			2	25	1	17.2	21.7	20.3	7.62	109.89	72.93	628.89	5.47	4.29	5.58	1.25	3.89	374.483	96.8463	0.600946	230.355	1.88393	50.6721	132.465	98.625	51.674	177.997	596.467	97.9132
HTNCKD	C13	1	71	67	118	75	1.575	64.5	26.0015	1			2	25	1	20.1	23.2	13.1	5.76	79.1	78.51	456.05	6.3	2.13	4.13	0.89	2.44	545.017	229.818	0.600946	230.355	1.50933	50.6721	99.9921	98.625	51.674	177.997	453.556	97.9132
HTNCKD	C14	1	70	68	132	86	1.49	46.8	21.0801	3		1	1			51.1	77.4	20.5	6.57	110.8	53.87	559	7.6	1.84	4.69	1.13	2.54	486.128	68.4532	0.571756	45.5748	29.1161	48.3318	67.577	211.922	43.5581	363.812	298.229	93.4667
HTNCKD	C15	1	82	81	158	85	1.58	63.8	25.5568	1			1			18.7	23.8	8	12.88	83.5	77.88	248.28	4.9	0.83	2.14	1.28	1.01	304.511	58.7777	0.500998	8.69525	1.97902	42.568	51.732	151.081	56.6708	231.999	313.778	82.6849
HTNCKD	C16	1	69	61	173	68	1.64	59.3	22.0479	3		20	1			80.1	56.5	16.6	8.77	206.32	35.43	394.25	8.89	1.25	3.98	1.65	1.99	397.655	7.88268	0.2164	10.0754	4.43408	17.1913	80.0504	150.183	45.3231	97.3025	266.615	133
HTNCKD	C17	1	82	76	84	67	1.56	52.3	21.4908	1			1			28.9	22.6	11.7	9.17	90.4	69.6	151.88	8.2	2.06	4.82	1.53	3.35	106.201	33.6872	0.638521	4.66423	1.20495	53.6565	100.823	77.3312	108.331	386.034	275.114	103.636
HTNCKD	C18	2	85	65	157	88	1.51	54.2	23.7709	1			11			16.4	21.3	9.8	8.13	157.78	50.36	459.73	5.51	1.2	6.15	1.69	4.17	123.541	94.9685	0.347772	10.7713	1.20495	29.4939	79.2194	172.463	37.7702	209.18	309.448	59.2922
HTNCKD	C19	2	65	77	197	72	1.505	46.4	20.4854	1			1			17.4	62.4	17.2	5.56	125.96	65.11	319.67	8.85	2	4.11	1.15	2.04	443.862	66.6773	0.571756	45.5748	0.539485	48.3318	67.577	197.091	43.5581	363.812	514.688	93.4667
HTNCKD	C20	1	80	90	122	72	1.65	76.9	28.2461	1			1			26.8	30.8	30	5.63	100.37	82.23	456.05	5.87	1.26	4.52	1.3	2.43	384.789	64.9086	0.638521	4.66423	2.56044	53.6565	99.161	77.3312	108.331	386.034	477.792	103.636
HTNCKD	C21	1	65	59	166	86	1.625	74.1	28.0615	1			1			18.9	17.5	9.5	4.94	96.11	88.16	308.76	6.67	1.21	5.3	1.93	3.5	475.886	80.1685	0.488533	11.822	2.36465	41.5376	585.754	85.1717	41.1198	241.31	183.335	80.7845
HTNCKD	C22	1	76	62	140	103	1.6	52.3	20.4297	1			1			40.4	19.3	11.1	6.81	77.8	81.65	406.98	4.2	2.47	4.17	1.46	2.37	597.576	2.96259	0.722184	13.2351	1.88393	60.2026	44.1935	119.233	60.132	175.989	348.741	116.379
HTNCKD	C23	1	69	60	181	104	1.58	59.7	23.9144	1			1			15.9	27.6	17.7	5.58	75.3	86.44	253.74	5	0.97	5.5	1.82	3.37	428.475	191.052	0.306582	27.0537	3.09145	25.7834	63.4138	234.476	40.6749	232.845	131.497	52.9848
HTNCKD	C24	2	70	88	157	98	1.55	41.4	17.232	1			1			30.3	28.4	14.2	6.38	219.44	33.9	461.69	4.26	1.42	3.87	1.01	2.26	284.902	79.2571	1.64857	13.5905	4.01416	128.172	125.791	143.881	261.461	427.987	284.502	258.551

## Sheet: Genus_and_Metabolite_Correlatio
r
	Bilophila	Enterobacter	Escherichia_Shigella	Faecalibacterium	Haemophilus	Veillonella	ALT	AST	TBIL	UREA	CREA	eGFR	UA	GLU	TG	TC	HDL-C	LDL-C	TMAO	Urinary TMAO	FMO3	TNF-α	IL-6	NF-κB	KIM-1	NGAL	IL-18	PERK	CaMK Ⅱ	ANG-Ⅱ
Bilophila	1	-0.0565735	-0.0748867	0.236581	-0.135626	-0.321351	-0.0967428	-0.020348	0.0047951	0.104182	-0.223887	0.0532754	-0.122197	0.0663253	0.262644	0.0345373	0.0798914	0.140228	-0.170021	-0.0402504	-0.129284	0.0349922	0.224482	-0.0212425	0.0766742	-0.0691137	-0.205472	-0.0427354	-0.0412839	0.0335401
Enterobacter	-0.0565735	1	0.347092	-0.278996	-0.0068898	0.0443391	-0.0780928	-0.148199	-0.142526	-0.0740763	-0.0910126	0.0741921	-0.0678646	0.0538516	-0.0087785	0.204926	0.267406	0.133212	-0.174545	0.329241	-0.0572809	0.0685814	-0.268545	-0.0656478	-0.077595	-0.11871	-0.0633187	-0.0598544	0.0265162	-0.0865745
Escherichia_Shigella	-0.0748867	0.347092	1	-0.383502	-0.353656	-0.015939	-0.0135516	0.101752	-0.215753	-0.00230901	0.00366549	0.0902271	0.0674699	0.0433661	-0.0247104	-0.171925	-0.056301	-0.222078	0.0076225	0.0837236	0.00422177	-0.127871	-0.313093	-0.0340472	-0.0324618	-0.0507688	0.220443	0.0949646	0.244834	-0.0692828
Faecalibacterium	0.236581	-0.278996	-0.383502	1	0.122332	0.284139	-0.0514022	0.0121145	-0.0117171	0.0684895	0.158536	-0.189752	-0.224865	0.104432	-0.113299	-0.185713	-0.134103	-0.0600378	-0.0259006	0.00755607	-0.179421	0.0363872	0.177365	0.203136	0.0446398	0.149284	-0.0483695	-0.186945	-0.199041	0.0551623
Haemophilus	-0.135626	-0.0068898	-0.353656	0.122332	1	0.307369	0.218127	0.00049116	0.396139	0.183431	0.141737	-0.185633	0.0550159	-0.0174489	-0.0016729	0.0322834	0.202333	-0.0240062	0.0303667	0.0915738	0.129512	-0.0578249	0.0333886	-0.202971	0.072139	0.103539	-0.067534	-0.132898	-0.248189	-0.226309
Veillonella	-0.321351	0.0443391	-0.015939	0.284139	0.307369	1	0.190515	0.202349	0.0180575	0.20618	0.35293	-0.354599	-0.083934	-0.0667892	-0.187519	-0.0720783	-0.0801404	-0.0698118	-0.273024	0.015636	0.0108223	0.204658	0.0038827	0.0265871	0.0947827	-0.159524	-0.0758705	-0.142378	0.122752	-0.0877642
ALT	-0.0967428	-0.0780928	-0.0135516	-0.0514022	0.218127	0.190515	1	0.336155	-0.00885399	0.213244	0.181406	-0.194321	0.170325	0.135529	0.117188	-0.135774	-0.103877	-0.170707	-0.0537566	-0.136246	0.00846284	0.00427254	-0.0889427	-0.0745918	0.150454	-0.335373	0.0602578	-0.0425199	0.0507898	0.067404
AST	-0.020348	-0.148199	0.101752	0.0121145	0.00049116	0.202349	0.336155	1	0.0801391	0.0517133	0.15855	-0.212828	-0.0192881	-0.0886736	-0.0253118	-0.0223821	-0.038683	-0.0838099	-0.0351283	0.0955664	-0.212478	-0.0498268	0.169066	-0.0643942	0.263249	-0.0525568	-0.0520785	0.0936661	0.112091	-0.0919917
TBIL	0.0047951	-0.142526	-0.215753	-0.0117171	0.396139	0.0180575	-0.00885399	0.0801391	1	0.123296	0.195269	-0.224137	0.263025	0.189756	-0.127509	-0.0128651	-0.139096	-0.0559982	0.0920248	-0.0672965	0.0649513	0.126507	0.2229	0.160111	0.288112	0.185073	-0.0258235	0.154191	0.087937	0.205271
UREA	0.104182	-0.0740763	-0.00230901	0.0684895	0.183431	0.20618	0.213244	0.0517133	0.123296	1	0.232418	-0.450613	0.271212	0.332578	-0.0321715	-0.0570445	-0.106329	-0.0374195	-0.0245482	-0.153186	-0.00471003	0.150355	0.0493716	0.0823449	0.263874	0.141492	0.342492	0.139919	0.0630419	0.149037
CREA	-0.223887	-0.0910126	0.00366549	0.158536	0.141737	0.35293	0.181406	0.15855	0.195269	0.232418	1	-0.818886	0.188303	-0.12223	-0.216672	-0.081834	-0.00385326	-0.0485925	0.227741	-0.284271	0.244045	0.278385	0.312943	0.298239	0.406283	0.205681	0.0632221	0.109483	0.09499	0.303976
eGFR	0.0532754	0.0741921	0.0902271	-0.189752	-0.185633	-0.354599	-0.194321	-0.212828	-0.224137	-0.450613	-0.818886	1	-0.165891	-0.0905464	0.0504425	0.0587916	0.0319549	0.0260038	-0.169487	0.314978	-0.209145	-0.375104	-0.400644	-0.288999	-0.385991	-0.316037	-0.130877	-0.227641	-0.0605944	-0.397605
UA	-0.122197	-0.0678646	0.0674699	-0.224865	0.0550159	-0.083934	0.170325	-0.0192881	0.263025	0.271212	0.188303	-0.165891	1	-0.0278194	0.0322987	0.0589084	-0.0410571	0.00433128	0.242203	-0.179301	-0.0487104	0.115939	0.153054	0.0495464	0.181858	-0.0222228	0.0507789	-0.0860545	0.0897152	0.132124
GLU	0.0663253	0.0538516	0.0433661	0.104432	-0.0174489	-0.0667892	0.135529	-0.0886736	0.189756	0.332578	-0.12223	-0.0905464	-0.0278194	1	0.175408	-0.0707126	-0.212859	-0.0540895	0.0343297	-0.0488418	-0.0821345	-0.0251528	-0.121124	0.0433227	0.172066	-0.0644674	0.0729906	0.247568	0.0382925	0.192056
TG	0.262644	-0.0087785	-0.0247104	-0.113299	-0.0016729	-0.187519	0.117188	-0.0253118	-0.127509	-0.0321715	-0.216672	0.0504425	0.0322987	0.175408	1	0.00878177	-0.0829621	0.0416118	0.0341708	-0.0182967	-0.0374818	-0.00849505	0.096272	0.0633621	0.164283	0.0576032	0.110323	0.132043	-0.0514306	0.0586679
TC	0.0345373	0.204926	-0.171925	-0.185713	0.0322834	-0.0720783	-0.135774	-0.0223821	-0.0128651	-0.0570445	-0.081834	0.0587916	0.0589084	-0.0707126	0.00878177	1	0.503684	0.937471	-0.0209489	0.136877	-0.0766675	0.0146729	0.0100391	0.0517823	-0.0889843	-0.0545895	-0.210862	0.0242374	0.0675544	0.00330316
HDL-C	0.0798914	0.267406	-0.056301	-0.134103	0.202333	-0.0801404	-0.103877	-0.038683	-0.139096	-0.106329	-0.00385326	0.0319549	-0.0410571	-0.212859	-0.0829621	0.503684	1	0.387899	-0.194107	0.00300151	-0.172622	0.0145309	0.0688694	-0.100038	-0.0889151	-0.0125664	-0.244832	-0.00195152	-0.214864	-0.0635187
LDL-C	0.140228	0.133212	-0.222078	-0.0600378	-0.0240062	-0.0698118	-0.170707	-0.0838099	-0.0559982	-0.0374195	-0.0485925	0.0260038	0.00433128	-0.0540895	0.0416118	0.937471	0.387899	1	-0.0802856	0.0772657	-0.0193014	0.0825848	0.0560459	0.183825	0.0114326	-0.0164315	-0.158399	0.0278276	0.0659946	0.105626
TMAO	-0.170021	-0.174545	0.0076225	-0.0259006	0.0303667	-0.273024	-0.0537566	-0.0351283	0.0920248	-0.0245482	0.227741	-0.169487	0.242203	0.0343297	0.0341708	-0.0209489	-0.194107	-0.0802856	1	-0.034723	0.161347	-0.0151184	0.0574438	0.133445	-0.0997532	0.25003	0.0886294	-0.0189639	0.0761658	0.186264
Urinary TMAO	-0.0402504	0.329241	0.0837236	0.00755607	0.0915738	0.015636	-0.136246	0.0955664	-0.0672965	-0.153186	-0.284271	0.314978	-0.179301	-0.0488418	-0.0182967	0.136877	0.00300151	0.0772657	-0.034723	1	-0.163118	-0.16891	-0.361786	-0.2146	-0.241509	-0.0453976	-0.15665	-0.201874	-0.00677219	-0.293917
FMO3	-0.129284	-0.0572809	0.00422177	-0.179421	0.129512	0.0108223	0.00846284	-0.212478	0.0649513	-0.00471003	0.244045	-0.209145	-0.0487104	-0.0821345	-0.0374818	-0.0766675	-0.172622	-0.0193014	0.161347	-0.163118	1	-0.0484128	-0.0835937	0.218747	0.00643624	0.0530174	0.267862	0.299781	0.133586	0.17568
TNF-α	0.0349922	0.0685814	-0.127871	0.0363872	-0.0578249	0.204658	0.00427254	-0.0498268	0.126507	0.150355	0.278385	-0.375104	0.115939	-0.0251528	-0.00849505	0.0146729	0.0145309	0.0825848	-0.0151184	-0.16891	-0.0484128	1	0.524945	0.244216	0.361929	0.167234	-0.0683164	0.0257328	0.115223	0.373851
IL-6	0.224482	-0.268545	-0.313093	0.177365	0.0333886	0.0038827	-0.0889427	0.169066	0.2229	0.0493716	0.312943	-0.400644	0.153054	-0.121124	0.096272	0.0100391	0.0688694	0.0560459	0.0574438	-0.361786	-0.0835937	0.524945	1	0.268026	0.328095	0.00855724	0.00749219	0.0697138	-0.0312947	0.34454
NF-κB	-0.0212425	-0.0656478	-0.0340472	0.203136	-0.202971	0.0265871	-0.0745918	-0.0643942	0.160111	0.0823449	0.298239	-0.288999	0.0495464	0.0433227	0.0633621	0.0517823	-0.100038	0.183825	0.133445	-0.2146	0.218747	0.244216	0.268026	1	0.106081	0.293472	0.384367	0.183774	0.081562	0.6924
KIM-1	0.0766742	-0.077595	-0.0324618	0.0446398	0.072139	0.0947827	0.150454	0.263249	0.288112	0.263874	0.406283	-0.385991	0.181858	0.172066	0.164283	-0.0889843	-0.0889151	0.0114326	-0.0997532	-0.241509	0.00643624	0.361929	0.328095	0.106081	1	0.00484176	-0.177618	0.287068	0.202835	0.309422
NGAL	-0.0691137	-0.11871	-0.0507688	0.149284	0.103539	-0.159524	-0.335373	-0.0525568	0.185073	0.141492	0.205681	-0.316037	-0.0222228	-0.0644674	0.0576032	-0.0545895	-0.0125664	-0.0164315	0.25003	-0.0453976	0.0530174	0.167234	0.00855724	0.293472	0.00484176	1	0.18276	0.23468	-0.0733756	0.148396
IL-18	-0.205472	-0.0633187	0.220443	-0.0483695	-0.067534	-0.0758705	0.0602578	-0.0520785	-0.0258235	0.342492	0.0632221	-0.130877	0.0507789	0.0729906	0.110323	-0.210862	-0.244832	-0.158399	0.0886294	-0.15665	0.267862	-0.0683164	0.00749219	0.384367	-0.177618	0.18276	1	0.136828	-0.17293	0.380893
PERK	-0.0427354	-0.0598544	0.0949646	-0.186945	-0.132898	-0.142378	-0.0425199	0.0936661	0.154191	0.139919	0.109483	-0.227641	-0.0860545	0.247568	0.132043	0.0242374	-0.00195152	0.0278276	-0.0189639	-0.201874	0.299781	0.0257328	0.0697138	0.183774	0.287068	0.23468	0.136828	1	0.0935731	0.157801
CaMK Ⅱ	-0.0412839	0.0265162	0.244834	-0.199041	-0.248189	0.122752	0.0507898	0.112091	0.087937	0.0630419	0.09499	-0.0605944	0.0897152	0.0382925	-0.0514306	0.0675544	-0.214864	0.0659946	0.0761658	-0.00677219	0.133586	0.115223	-0.0312947	0.081562	0.202835	-0.0733756	-0.17293	0.0935731	1	0.0676985
ANG-Ⅱ	0.0335401	-0.0865745	-0.0692828	0.0551623	-0.226309	-0.0877642	0.067404	-0.0919917	0.205271	0.149037	0.303976	-0.397605	0.132124	0.192056	0.0586679	0.00330316	-0.0635187	0.105626	0.186264	-0.293917	0.17568	0.373851	0.34454	0.6924	0.309422	0.148396	0.380893	0.157801	0.0676985	1
P
	Bilophila	Enterobacter	Escherichia_Shigella	Faecalibacterium	Haemophilus	Veillonella	ALT	AST	TBIL	UREA	CREA	eGFR	UA	GLU	TG	TC	HDL-C	LDL-C	TMAO	Urinary TMAO	FMO3	TNF-α	IL-6	NF-κB	KIM-1	NGAL	IL-18	PERK	CaMK Ⅱ	ANG-Ⅱ
Bilophila		0.699422	0.609076	0.0764241	0.342648	0.029432	0.466058	0.878424	0.970743	0.432302	0.100344	0.680892	0.34407	0.623999	0.0505119	0.78986	0.537069	0.277008	0.186452	0.756099	0.337823	0.799785	0.096255	0.873123	0.556988	0.596624	0.139947	0.74155	0.750037	0.800898
Enterobacter	0.699422		0.0261907	0.0497557	0.962931	0.775042	0.582122	0.294408	0.308645	0.605431	0.533985	0.593911	0.625837	0.71032	0.952264	0.137151	0.0506062	0.336911	0.206826	0.0150568	0.692756	0.643245	0.0593391	0.643805	0.577046	0.39721	0.66558	0.667245	0.849052	0.541684
Escherichia_Shigella	0.609076	0.0261907		0.00547053	0.0185216	0.919197	0.922521	0.46846	0.110264	0.986651	0.979634	0.508407	0.621254	0.76253	0.863344	0.205153	0.680235	0.0999679	0.955536	0.539561	0.975596	0.37618	0.0268358	0.803274	0.813995	0.712798	0.116326	0.486305	0.0689666	0.615233
Faecalibacterium	0.0764241	0.0497557	0.00547053		0.387612	0.047859	0.69154	0.925545	0.927379	0.599951	0.226336	0.133154	0.0740307	0.431193	0.397102	0.141769	0.290759	0.637454	0.839014	0.952747	0.170154	0.788145	0.182875	0.113307	0.728295	0.242914	0.723333	0.139097	0.11485	0.670229
Haemophilus	0.342648	0.962931	0.0185216	0.387612		0.037718	0.113071	0.997188	0.00250892	0.180076	0.321134	0.166818	0.684399	0.902284	0.990704	0.811574	0.131197	0.85931	0.822574	0.498104	0.360147	0.689985	0.814223	0.141022	0.597255	0.447621	0.637733	0.324374	0.0626718	0.0998588
Veillonella	0.029432	0.775042	0.919197	0.047859	0.037718		0.180531	0.150258	0.897883	0.142525	0.0119389	0.00851637	0.546229	0.648415	0.196971	0.604496	0.564577	0.615936	0.0457721	0.91065	0.939918	0.158361	0.978877	0.850113	0.499614	0.253877	0.604367	0.304411	0.376543	0.532033
ALT	0.466058	0.582122	0.922521	0.69154	0.113071	0.180531		0.00578794	0.94375	0.0880916	0.158226	0.115092	0.168195	0.293582	0.368419	0.273286	0.402854	0.16723	0.665706	0.271608	0.94795	0.97393	0.495463	0.558016	0.227887	0.00590993	0.653195	0.732618	0.683147	0.596662
AST	0.878424	0.294408	0.46846	0.925545	0.997188	0.150258	0.00578794		0.522404	0.684872	0.218389	0.0837813	0.876882	0.493117	0.846464	0.857325	0.755959	0.500126	0.77778	0.441723	0.0973174	0.70054	0.192736	0.61319	0.0327117	0.675139	0.697833	0.450896	0.366478	0.469702
TBIL	0.970743	0.308645	0.110264	0.927379	0.00250892	0.897883	0.94375	0.522404		0.323991	0.128274	0.0641064	0.0289963	0.133147	0.319309	0.916441	0.254344	0.647659	0.452022	0.582719	0.610116	0.327189	0.0816171	0.199074	0.0171933	0.130802	0.844725	0.205877	0.472444	0.098244
UREA	0.432302	0.605431	0.986651	0.599951	0.180076	0.142525	0.0880916	0.684872	0.323991		0.0714732	0.000129995	0.0264201	0.00826455	0.805579	0.646582	0.391781	0.763694	0.843684	0.215863	0.971017	0.251514	0.705536	0.517713	0.0322849	0.257114	0.00849657	0.258771	0.612285	0.239846
CREA	0.100344	0.533985	0.979634	0.226336	0.321134	0.0119389	0.158226	0.218389	0.128274	0.0714732		2.41313e-16	0.139426	0.360692	0.105471	0.523733	0.976089	0.705288	0.0726355	0.0239489	0.0625034	0.0360075	0.0177787	0.0195679	0.00105089	0.108764	0.643433	0.393015	0.458973	0.0172342
eGFR	0.680892	0.593911	0.508407	0.133154	0.166818	0.00851637	0.115092	0.0837813	0.0641064	0.000129995	2.41313e-16		0.169913	0.473177	0.692224	0.628778	0.792853	0.830795	0.160716	0.00791171	0.0945226	0.00245275	0.00113877	0.0176973	0.00105421	0.00815914	0.314718	0.0580589	0.618273	0.000862879
UA	0.34407	0.625837	0.621254	0.0740307	0.684399	0.546229	0.168195	0.876882	0.0289963	0.0264201	0.139426	0.169913		0.825889	0.799988	0.628095	0.735766	0.971613	0.0433712	0.137493	0.699997	0.365535	0.231084	0.690507	0.134776	0.856174	0.697541	0.478737	0.460158	0.28651
GLU	0.623999	0.71032	0.76253	0.431193	0.902284	0.648415	0.293582	0.493117	0.133147	0.00826455	0.360692	0.473177	0.825889		0.176329	0.575655	0.0886812	0.668698	0.786018	0.699226	0.532704	0.851333	0.365088	0.738124	0.173969	0.612786	0.592922	0.046779	0.762008	0.134802
TG	0.0505119	0.952264	0.863344	0.397102	0.990704	0.196971	0.368419	0.846464	0.319309	0.805579	0.105471	0.692224	0.799988	0.176329		0.945092	0.514568	0.744065	0.788656	0.885895	0.776161	0.949536	0.476222	0.627588	0.198231	0.653844	0.418265	0.298298	0.686505	0.653346
TC	0.78986	0.137151	0.205153	0.141769	0.811574	0.604496	0.273286	0.857325	0.916441	0.646582	0.523733	0.628778	0.628095	0.575655	0.945092		8.79735e-06	6.98302e-33	0.863332	0.258516	0.543841	0.90913	0.937757	0.677294	0.467165	0.655957	0.102846	0.842135	0.578444	0.978836
HDL-C	0.537069	0.0506062	0.680235	0.290759	0.131197	0.564577	0.402854	0.755959	0.254344	0.391781	0.976089	0.792853	0.735766	0.0886812	0.514568	8.79735e-06		0.000907002	0.107371	0.980326	0.16911	0.910006	0.591734	0.420555	0.467513	0.918375	0.0572112	0.987208	0.0740608	0.609593
LDL-C	0.277008	0.336911	0.0999679	0.637454	0.85931	0.615936	0.16723	0.500126	0.647659	0.763694	0.705288	0.830795	0.971613	0.668698	0.744065	6.98302e-33	0.000907002		0.508811	0.524931	0.878708	0.519919	0.662629	0.136467	0.925717	0.893398	0.222746	0.819122	0.587267	0.394939
TMAO	0.186452	0.206826	0.955536	0.839014	0.822574	0.0457721	0.665706	0.77778	0.452022	0.843684	0.0726355	0.160716	0.0433712	0.786018	0.788656	0.863332	0.107371	0.508811		0.775362	0.199137	0.906383	0.654741	0.281675	0.414779	0.038266	0.496989	0.876175	0.530865	0.131251
Urinary TMAO	0.756099	0.0150568	0.539561	0.952747	0.498104	0.91065	0.271608	0.441723	0.582719	0.215863	0.0239489	0.00791171	0.137493	0.699226	0.885895	0.258516	0.980326	0.524931	0.775362		0.194184	0.185714	0.00357433	0.0811764	0.0455899	0.711082	0.227963	0.0937593	0.955628	0.015773
FMO3	0.337823	0.692756	0.975596	0.170154	0.360147	0.939918	0.94795	0.0973174	0.610116	0.971017	0.0625034	0.0945226	0.699997	0.532704	0.776161	0.543841	0.16911	0.878708	0.199137	0.194184		0.715766	0.532716	0.0824598	0.959743	0.677357	0.0385292	0.015262	0.288748	0.164964
TNF-α	0.799785	0.643245	0.37618	0.788145	0.689985	0.158361	0.97393	0.70054	0.327189	0.251514	0.0360075	0.00245275	0.365535	0.851333	0.949536	0.90913	0.910006	0.519919	0.906383	0.185714	0.715766		2.76338e-05	0.0600424	0.00384594	0.193885	0.620183	0.841331	0.368525	0.00325653
IL-6	0.096255	0.0593391	0.0268358	0.182875	0.814223	0.978877	0.495463	0.192736	0.0816171	0.705536	0.0177787	0.00113877	0.231084	0.365088	0.476222	0.937757	0.591734	0.662629	0.654741	0.00357433	0.532716	2.76338e-05		0.0384055	0.00923201	0.94737	0.956706	0.587187	0.807634	0.00702328
NF-κB	0.873123	0.643805	0.803274	0.113307	0.141022	0.850113	0.558016	0.61319	0.199074	0.517713	0.0195679	0.0176973	0.690507	0.738124	0.627588	0.677294	0.420555	0.136467	0.281675	0.0811764	0.0824598	0.0600424	0.0384055		0.396585	0.0167777	0.00242882	0.136577	0.511731	1.19556e-10
KIM-1	0.556988	0.577046	0.813995	0.728295	0.597255	0.499614	0.227887	0.0327117	0.0171933	0.0322849	0.00105089	0.00105421	0.134776	0.173969	0.198231	0.467165	0.467513	0.925717	0.414779	0.0455899	0.959743	0.00384594	0.00923201	0.396585		0.968742	0.174558	0.0167762	0.0946201	0.0114682
NGAL	0.596624	0.39721	0.712798	0.242914	0.447621	0.253877	0.00590993	0.675139	0.130802	0.257114	0.108764	0.00815914	0.856174	0.612786	0.653844	0.655957	0.918375	0.893398	0.038266	0.711082	0.677357	0.193885	0.94737	0.0167777	0.968742		0.162211	0.0522603	0.549055	0.230737
IL-18	0.139947	0.66558	0.116326	0.723333	0.637733	0.604367	0.653195	0.697833	0.844725	0.00849657	0.643433	0.314718	0.697541	0.592922	0.418265	0.102846	0.0572112	0.222746	0.496989	0.227963	0.0385292	0.620183	0.956706	0.00242882	0.174558	0.162211		0.293024	0.182612	0.00267876
PERK	0.74155	0.667245	0.486305	0.139097	0.324374	0.304411	0.732618	0.450896	0.205877	0.258771	0.393015	0.0580589	0.478737	0.046779	0.298298	0.842135	0.987208	0.819122	0.876175	0.0937593	0.015262	0.841331	0.587187	0.136577	0.0167762	0.0522603	0.293024		0.441012	0.202182
CaMK Ⅱ	0.750037	0.849052	0.0689666	0.11485	0.0626718	0.376543	0.683147	0.366478	0.472444	0.612285	0.458973	0.618273	0.460158	0.762008	0.686505	0.578444	0.0740608	0.587267	0.530865	0.955628	0.288748	0.368525	0.807634	0.511731	0.0946201	0.549055	0.182612	0.441012		0.586212
ANG-Ⅱ	0.800898	0.541684	0.615233	0.670229	0.0998588	0.532033	0.596662	0.469702	0.098244	0.239846	0.0172342	0.000862879	0.28651	0.134802	0.653346	0.978836	0.609593	0.394939	0.131251	0.015773	0.164964	0.00325653	0.00702328	1.19556e-10	0.0114682	0.230737	0.00267876	0.202182	0.586212

## Sheet: Phylum_Level_Stats
	H statistic	p-value	Median(EldGrp)	Median (HTNGrp)	Median (HTNCKDGrp)
Firmicutes	2.093	0.3512	32879	26307	28379
Bacteroidota	2.922	0.232	14757	17321	15248
Proteobacteria	1.106	0.5752	4567	4243	6362
Actinobacteriota	2.368	0.3061	864.5	2069	1519
Verrucomicrobiota	0.298	0.8616	8.5	9	6
Fusobacteriota	0.4415	0.8019	9	9	10
Desulfobacterota	8.674	0.0131	111	300	37
Synergistota	2.712	0.2576	0	0	0
unclassified_Bacteria	0.8449	0.6555	46.5	73	60
Chloroflexi	1.19	0.5515	4.5	5	5
	EldGrp	HTNGrp	HTNCKD
Firmicutes	0.549316	0.487749	0.483604
Bacteroidota	0.237805	0.287923	0.233437
Proteobacteria	0.139684	0.132593	0.179831
Actinobacteriota	0.0460376	0.0548208	0.0586216
Verrucomicrobiota	0.00237738	0.00698793	0.0208916
Fusobacteriota	0.00852995	0.00964255	0.0117347
Desulfobacterota	0.00465372	0.00733462	0.00270086
Synergistota	0.000110168	0.00704631	5.93032e-05
unclassified_Bacteria	0.00184619	0.0017313	0.00227695
Chloroflexi	0.00187566	0.00015785	0.000372658
Others	0.00508457	0.0010062	0.00223229
Unassigned	0.00267982	0.00300708	0.00423762

## Sheet: Genus_Level_Stats
	H statistic	p-value	Median(EldGrp)	Median (HTNGrp)	Median (HTNCKDGrp)
Bacteroides	1.197	0.5495	10461	9256	6122
Escherichia_Shigella	0.3016	0.86	1052	2120	611
Faecalibacterium	3.493	0.1744	5078	1643	4860
Blautia	1.228	0.5412	2157	1693	1683
Bifidobacterium	2.983	0.225	165	704	116
Prevotella_9	0.09484	0.9537	0	0	0
Parabacteroides	2.898	0.2348	500.5	999	736
Roseburia	5.28	0.0714	1144	196	721
Lachnoclostridium	3.141	0.2079	618.5	736	425
[Ruminococcus]_gnavus_group	0.04292	0.9788	184.5	253	94
	EldGrp	HTNGrp	HTNCKD
Bacteroides	0.163273	0.181823	0.143534
Escherichia_Shigella	0.0571211	0.0935741	0.110576
Faecalibacterium	0.0768594	0.0604969	0.0986007
Blautia	0.0507004	0.0392333	0.0558636
Bifidobacterium	0.0303095	0.029572	0.0427195
Prevotella_9	0.0308934	0.0338383	0.0274654
Parabacteroides	0.0180816	0.0294862	0.0219832
Roseburia	0.0261035	0.0133776	0.0276573
Lachnoclostridium	0.023571	0.0262161	0.0120832
[Ruminococcus]_gnavus_group	0.0267371	0.0140436	0.0209399
Others	0.49367	0.475332	0.43434
Unassigned	0.00267982	0.00300708	0.00423762

## Sheet: Alpha_diversity
Sample ID	Feature	ACE	Chao1	Simpson	Shannon	PD_whole_tree	index_type	EldGrp_vs_HTNCKD_p_value	EldGrp_vs_HTNGrp_p_value	HTNCKD_vs_HTNGrp_p_value
A01	617	624.283	617.914	0.9667	6.1123	19.7611	Shannon	0.2583	0.4387	0.6154
A02	2696	2697.1	2696.1	0.9935	9.3468	19.4977	Simpson	0.224	0.2699	0.4863
A03	636	643.441	636.884	0.9745	6.4746	10.8279	ACE	0.3973	0.8806	0.1927
A04	222	231.675	225.231	0.9279	4.4694	13.5153	Chao1	0.395	0.8794	0.1883
A05	530	540.734	531.663	0.951	5.4858	21.4447	PD_whole_tree	0.7158	0.3458	0.5477
A06	292	306.545	295.781	0.9358	5.1218	14.4735
A07	296	305.963	299.253	0.9517	5.2217	13.0621	Sample ID	Feature	ACE	Chao1	Simpson	Shannon	PD_whole_tree	Coverage
A08	312	317.491	312.641	0.9495	5.1209	11.2438	A01	617	624.283	617.914	0.9667	6.1123	19.7611	0.9997
A09	374	383.601	376.143	0.9447	5.1315	12.7343	A02	2696	2697.1	2696.1	0.9935	9.3468	19.4977	0.9999
A10	650	656.274	650.641	0.9717	6.235	20.5206	A03	636	643.441	636.884	0.9745	6.4746	10.8279	0.9997
A11	593	600.707	594.111	0.9692	6.0982	18.39	A04	222	231.675	225.231	0.9279	4.4694	13.5153	0.9996
A12	480	486.32	481.106	0.9342	5.0321	13.9409	A05	530	540.734	531.663	0.951	5.4858	21.4447	0.9996
A13	425	446.947	431.388	0.948	5.4665	19.4758	A06	292	306.545	295.781	0.9358	5.1218	14.4735	0.9996
A14	652	668.644	656.135	0.9783	6.5813	18.0338	A07	296	305.963	299.253	0.9517	5.2217	13.0621	0.9996
A15	413	418.776	414.017	0.9657	5.7797	11.9643	A08	312	317.491	312.641	0.9495	5.1209	11.2438	0.9998
A16	301	306.288	302.82	0.967	5.8993	13.3797	A09	374	383.601	376.143	0.9447	5.1315	12.7343	0.9996
A17	623	633.582	624.929	0.9441	5.7388	17.4456	A10	650	656.274	650.641	0.9717	6.235	20.5206	0.9997
A18	539	546.666	540.357	0.9596	5.9868	17.7675	A11	593	600.707	594.111	0.9692	6.0982	18.39	0.9997
A19	559	576.14	562.795	0.9619	5.8745	19.7576	A12	480	486.32	481.106	0.9342	5.0321	13.9409	0.9997
A20	361	375.635	365.958	0.895	4.3911	15.4868	A13	425	446.947	431.388	0.948	5.4665	19.4758	0.9994
A21	724	733.809	725.766	0.9814	6.6843	22.5419	A14	652	668.644	656.135	0.9783	6.5813	18.0338	0.9993
A22	465	472.005	466.613	0.9201	4.8877	18.137	A15	413	418.776	414.017	0.9657	5.7797	11.9643	0.9997
A23	401	407.068	401.739	0.8039	3.8859	19.3305	A16	301	306.288	302.82	0.967	5.8993	13.3797	0.9997
A24	451	457.486	452.819	0.9719	6.1416	15.6701	A17	623	633.582	624.929	0.9441	5.7388	17.4456	0.9996
B01	205	209.031	206.184	0.8116	3.4595	4.7207	A18	539	546.666	540.357	0.9596	5.9868	17.7675	0.9997
B02	661	665.555	661.451	0.9777	6.4953	13.9092	A19	559	576.14	562.795	0.9619	5.8745	19.7576	0.9994
B03	427	433.981	428.21	0.9504	5.1417	14.7807	A20	361	375.635	365.958	0.895	4.3911	15.4868	0.9994
B04	716	728.935	718.373	0.9668	6.1249	21.7446	A21	724	733.809	725.766	0.9814	6.6843	22.5419	0.9996
B05	575	584.882	576.515	0.9681	6.1088	16.0476	A22	465	472.005	466.613	0.9201	4.8877	18.137	0.9997
B06	283	287.441	283.592	0.9247	4.7689	16.1552	A23	401	407.068	401.739	0.8039	3.8859	19.3305	0.9998
B07	412	419.757	413.378	0.9671	5.9883	15.9904	A24	451	457.486	452.819	0.9719	6.1416	15.6701	0.9996
B08	425	434.805	426.888	0.929	4.943	18.6401	B01	205	209.031	206.184	0.8116	3.4595	4.7207	0.9998
B09	428	434.527	429.346	0.9656	5.763	14.394	B02	661	665.555	661.451	0.9777	6.4953	13.9092	0.9998
B10	608	617.94	609.765	0.8529	4.6915	17.8847	B03	427	433.981	428.21	0.9504	5.1417	14.7807	0.9997
B11	419	428.959	421.123	0.9634	5.7312	20.2161	B04	716	728.935	718.373	0.9668	6.1249	21.7446	0.9994
B12	341	353.947	345.143	0.8561	4.1428	19.0418	B05	575	584.882	576.515	0.9681	6.1088	16.0476	0.9996
B13	613	618.501	613.656	0.9794	6.5652	16.9272	B06	283	287.441	283.592	0.9247	4.7689	16.1552	0.9998
B14	431	436.201	431.709	0.9255	4.9671	9.019	B07	412	419.757	413.378	0.9671	5.9883	15.9904	0.9997
B15	993	1002.19	993.852	0.9195	5.5407	16.6969	B08	425	434.805	426.888	0.929	4.943	18.6401	0.9996
B16	498	511.539	501.275	0.952	5.5125	21.5324	B09	428	434.527	429.346	0.9656	5.763	14.394	0.9997
B17	581	591.412	582.819	0.8554	4.7929	21.3959	B10	608	617.94	609.765	0.8529	4.6915	17.8847	0.9996
B18	539	546.926	540.195	0.9745	6.1993	17.7463	B11	419	428.959	421.123	0.9634	5.7312	20.2161	0.9996
B19	367	376.9	368.939	0.8889	4.568	20.7177	B12	341	353.947	345.143	0.8561	4.1428	19.0418	0.9995
B20	686	697.135	687.656	0.9515	5.6828	23.3603	B13	613	618.501	613.656	0.9794	6.5652	16.9272	0.9998
B21	843	851.842	844.078	0.9724	6.4066	23.2603	B14	431	436.201	431.709	0.9255	4.9671	9.019	0.9998
B22	850	861.294	851.651	0.9816	6.8308	20.4854	B15	993	1002.19	993.852	0.9195	5.5407	16.6969	0.9996
B23	785	801.043	788.004	0.9565	6.0154	22.8907	B16	498	511.539	501.275	0.952	5.5125	21.5324	0.9995
C01	464	473.103	465.736	0.9454	5.4593	17.7003	B17	581	591.412	582.819	0.8554	4.7929	21.3959	0.9996
C02	491	506.22	494.342	0.9447	5.33	17.9704	B18	539	546.926	540.195	0.9745	6.1993	17.7463	0.9996
C04	410	416.403	411.319	0.9465	5.3854	13.063	B19	367	376.9	368.939	0.8889	4.568	20.7177	0.9997
C05	630	638.81	631.429	0.8988	5.0616	17.829	B20	686	697.135	687.656	0.9515	5.6828	23.3603	0.9995
C06	625	645.013	629.679	0.9479	5.8903	21.9407	B21	843	851.842	844.078	0.9724	6.4066	23.2603	0.9995
C07	309	318.385	311.852	0.9358	4.7701	13.9123	B22	850	861.294	851.651	0.9816	6.8308	20.4854	0.9995
C08	773	782.231	774.15	0.9797	6.7364	14.0917	B23	785	801.043	788.004	0.9565	6.0154	22.8907	0.9994
C09	374	394.126	379.504	0.9629	5.5037	17.4782	C01	464	473.103	465.736	0.9454	5.4593	17.7003	0.9996
C10	544	558.85	547.38	0.9433	5.3556	22.1288	C02	491	506.22	494.342	0.9447	5.33	17.9704	0.9995
C11	344	351.033	345.821	0.3696	1.7268	18.4336	C04	410	416.403	411.319	0.9465	5.3854	13.063	0.9997
C12	371	380.875	372.845	0.9521	5.4914	20.5046	C05	630	638.81	631.429	0.8988	5.0616	17.829	0.9996
C13	343	349.932	344.236	0.9073	4.4631	15.3814	C06	625	645.013	629.679	0.9479	5.8903	21.9407	0.9993
C14	492	498.153	492.978	0.9344	5.5047	10.6125	C07	309	318.385	311.852	0.9358	4.7701	13.9123	0.9996
C15	280	283.846	280.391	0.9109	4.3305	11.9679	C08	773	782.231	774.15	0.9797	6.7364	14.0917	0.9996
C16	426	439.636	428.925	0.9406	5.3704	21.1582	C09	374	394.126	379.504	0.9629	5.5037	17.4782	0.9994
C17	540	552.864	543.48	0.9485	5.6262	20.5589	C10	544	558.85	547.38	0.9433	5.3556	22.1288	0.9994
C18	682	694.972	683.995	0.9829	6.7473	18.9169	C11	344	351.033	345.821	0.3696	1.7268	18.4336	0.9997
C19	284	288.64	284.786	0.9422	4.9484	8.3208	C12	371	380.875	372.845	0.9521	5.4914	20.5046	0.9996
C20	316	326.058	319.182	0.7715	3.9858	14.6331	C13	343	349.932	344.236	0.9073	4.4631	15.3814	0.9997
C21	389	399.567	391.026	0.9664	5.7326	18.5198	C14	492	498.153	492.978	0.9344	5.5047	10.6125	0.9996
C22	498	504.498	498.81	0.9504	5.5559	20.828	C15	280	283.846	280.391	0.9109	4.3305	11.9679	0.9999
C23	430	441.438	432.509	0.973	6.0585	17.2999	C16	426	439.636	428.925	0.9406	5.3704	21.1582	0.9996
							C17	540	552.864	543.48	0.9485	5.6262	20.5589	0.9996
							C18	682	694.972	683.995	0.9829	6.7473	18.9169	0.9995
							C19	284	288.64	284.786	0.9422	4.9484	8.3208	0.9998
							C20	316	326.058	319.182	0.7715	3.9858	14.6331	0.9997
							C21	389	399.567	391.026	0.9664	5.7326	18.5198	0.9996
							C22	498	504.498	498.81	0.9504	5.5559	20.828	0.9997
							C23	430	441.438	432.509	0.973	6.0585	17.2999	0.9996
							C24	983	983.622	983.091	0.9783	7.9336	17.3473	0.9999
